# Supplementary material for: Bacteroides fragilis 839 ameliorates anti-tuberculosis drugs-induced liver injury by suppressing inflammation and regulating gut microbiota in mice
Source: Front Med (Lausanne). 2025 Apr 17;12:1538528. doi: 10.3389/fmed.2025.1538528 (PMC12043568; doi:10.3389/fmed.2025.1538528)
Supplement: Supplementary file 1 [file Table_1.XLSX]

## Sheet: featureTable.phylum.relative
The relative abandance of bacteria at phylum in samples
Taxonomy	W2CN1	W2CN2	W2CN3	W2CN4	W2CN5	W2CN6	W2CN7	W2CN8	W2HRZE1	W2HRZE2	W2HRZE3	W2HRZE4	W2HRZE5	W2HRZE6	W2HRZE7	W2HRZE8	W2HRZE9	W2HRZE10	W2BF1	W2BF2	W2BF3	W2BF4	W2BF5	W2BF6	W2BF7	W2BF8	W6CN1	W6CN2	W6CN3	W6CN4	W6CN5	W6CN6	W6CN7	W6CN8	W6CN9	W6CN10	W6HRZE1	W6HRZE2	W6HRZE3	W6HRZE4	W6HRZE5	W6HRZE6	W6HRZE7	W6HRZE8	W6HRZE9	W6HRZE10	W6BF1	W6BF2	W6BF3
Bacteroidota	0.556263	0.534818	0.650356	0.523493	0.172197	0.624522	0.437971	0.438694	0.632267	0.635985	0.543923	0.654986	0.689219	0.45026	0.760215	0.840591	0.572132	0.640012	0.613834	0.762452	0.718237	0.680992	0.84121	0.591838	0.430106	0.673264	0.63898	0.310402	0.457368	0.257805	0.546229	0.528243	0.407301	0.387422	0.590238	0.55616	0.712058	0.794517	0.776892	0.73994	0.843104	0.786531	0.663385	0.548053	0.661595	0.366648	0.583095	0.396389	0.827476
Firmicutes	0.357578	0.173144	0.270473	0.317958	0.255585	0.291677	0.389642	0.444924	0.133748	0.187309	0.179942	0.221524	0.133386	0.391622	0.217153	0.122354	0.388885	0.339541	0.332519	0.181095	0.144573	0.260404	0.0924065	0.157017	0.177997	0.257788	0.253021	0.49821	0.395012	0.613938	0.247479	0.319404	0.471051	0.25142	0.260112	0.203607	0.149823	0.0628206	0.119824	0.161354	0.0776049	0.162576	0.305428	0.298251	0.277977	0.544887	0.215483	0.25426	0.0959175
Campylobacterota	0.0260404	0.166225	0.0123404	0.031961	0.376803	0.0143196	0.0517366	0.0366252	0.0054215	0.00693608	0.00275378	0.00318406	0.00161784	0.00285704	0.00120478	0.00122199	0.000103267	0.000206533	0.00344222	0.00246119	0.00175553	0.00125641	0.000516333	0.00172111	0.244949	0.00160063	0.000567967	0.00531823	0.0161096	0.00512891	0.0896183	0.0250766	0.012719	0.0693436	0.0164366	0.0267461	0.00144573	0.000258167	0.00330453	0.000912189	0.000103267	0.00113593	0.00197928	0.0318578	0.00454373	0.0010843	0.000292589	0.00438883	0.0023235
Verrucomicrobiota	0.026333	0.0143713	0.00586899	0.0428212	0.00111872	0.000533544	5.16333e-05	0.000223744	0.193694	0.131906	0.242143	0.0871226	0.154952	0.110392	0.000963822	0.00115314	0.00800317	0.000223744	0.0298785	0.0296203	0.0827682	0.0307218	0.0428557	0.221507	0.00394134	0.00623042	0.0435785	0.0565213	0.00256446	0.109394	0.0535954	0.0924237	0.0677429	0.242556	0.0857458	0.17545	0.115039	0.11929	0.07313	0.0842312	0.0607208	0.0318233	0.0148876	0.0639737	0.0378472	0.0685346	0.177653	0.190338	0.0571409
Deferribacterota	0.00487074	0.101219	0.0177102	0.0441637	0.0467282	0.00106709	0.0240611	0.0148876	0.000120478	0	0.000120478	5.16333e-05	0	0	0.0004647	0.000240956	8.60556e-05	3.44222e-05	0.000240956	0.000137689	0.000567967	0	0.000120478	0.0004647	0.131631	0.000688444	0.000395856	0.0118585	0.0645417	0.00215139	0.0105676	0.0120134	0.000894978	8.60556e-05	0.00271936	0.0116691	0.000327011	0.00476748	0.00227187	0.000120478	0.00290868	0.000361433	0.000327011	0.0171078	0.000344222	8.60556e-05	0.000292589	0.112819	0.00134247
Patescibacteria	0.00404461	0.00624763	0.0177619	0.0301711	0.0651268	0.0566934	0.0350418	0.0136828	0	0	0	0	0	0	0	0	0	1.72111e-05	0	0	0	0	0	0	0.00395856	0.0488623	0.0157137	0.0713401	0.0303604	0.00244398	0.0068156	0.00225466	0.0107914	0.0348697	0.0171595	0.0125985	0	0	0	0	0	0	1.72111e-05	0	1.72111e-05	0.0001549	0	0	0
Desulfobacterota	0.0223917	0.00180717	0.021686	0.00543871	0.0588104	0.00376923	0.0586038	0.0487419	0.00786548	0.012392	0.00487074	0.00540429	0.00199649	0.0054215	0.00549034	0.0083646	0.0122027	0.014922	0.00685002	0.00671233	0.0181405	0.00905304	0.00545592	0.00965543	0.00633369	0.0026333	0.0311005	0.043131	0.0257478	0.00564524	0.00602389	0.00843344	0.0186913	0.00209976	0.0116519	0.0066607	0.00583457	0.0114454	0.00648859	0.00504286	0.000946611	0.00380366	0.00242677	0.0252315	0.00289147	0.00239234	0.001549	0.0316512	0.00273657
Proteobacteria	0.0013941	0.00141131	0.00113593	0.000585178	0.00227187	0.003098	0.00106709	0.000963822	0.0239579	0.0185536	0.0150769	0.0111012	0.0153179	0.0128051	0.0128395	0.0254552	0.0178135	0.00461258	0.00621321	0.0143024	0.0262642	0.00709098	0.0165571	0.00783106	0.000223744	0.000877767	0.00786548	0.000654022	0.000499122	0.00113593	0.034319	0.00320127	0.00461258	0.0012392	0.00456094	0.0018588	0.0143713	0.00672954	0.0165399	0.00490517	0.0128911	0.0122027	0.00956938	0.0113249	0.0117036	0.00857113	0.0154556	0.00478469	0.0116003
Actinobacteriota	0.000654022	0.000481911	0.0026333	0.00313242	0.0209115	0.00419951	0.00182438	0.000740078	0.00292589	0.00690166	0.01117	0.0166259	0.00351107	0.0266428	0.000447489	0.0006196	0.0007745	0.000361433	0.00700492	0.00302916	0.00690166	0.010275	0.000757289	0.00996523	0.000860556	0.00803759	0.00862277	0.00204812	0.00772779	0.00166948	0.00399298	0.0088293	0.00590341	0.0104471	0.011084	0.00519776	0.00110151	0.000172111	0.001549	0.00349386	0.00142852	0.00151458	0.00177274	0.00394134	0.00254724	0.0066607	0.00602389	0.0023235	0.00144573
Fusobacteriota	0	0	0	0	0.000447489	6.88444e-05	0	0	0	0	0	0	0	0	0	0	0	6.88444e-05	0	0.000189322	0.000740078	0.000172111	6.88444e-05	0	0	0	0	0	0	0	0.000860556	0.000103267	0	0	0	0	0	0	0	0	0.000292589	0	0	3.44222e-05	0.000223744	0.000550756	0.0001549	0.00301194	1.72111e-05
Cyanobacteria	0.000395856	0.000240956	3.44222e-05	0.000275378	0	5.16333e-05	0	0.000499122	0	0	0	0	0	0	0	0	0	0	0	0	0	0	0	0	0	1.72111e-05	6.88444e-05	0.000516333	3.44222e-05	0	0.000499122	1.72111e-05	0.000223744	0.000430278	0.000120478	0	0	0	0	0	0	0	0	0	0	0	0	0	0
Gemmatimonadota	0	0	0	0	0	0	0	0	0	0	0	0	0	0	0	0	0	0	0	0	0	0	0	0	0	0	0	0	0	0	0	0	0	8.60556e-05	0	0	0	0	0	0	0	3.44222e-05	3.44222e-05	5.16333e-05	6.88444e-05	0.000223744	0	0	0
Deinococcota	0	0	0	0	0	0	0	0	0	0	0	0	0	0	0	0	0	0	0	0	0	0	0	0	0	0	0	0	0	0	0	0	0	0	0	0	0	0	0	0	0	0	0	0.000137689	0.000137689	0.0001549	0	0	0
Acidobacteriota	0	0	0	0	0	0	0	0	0	0	0	0	0	0	0	0	0	0	0	0	5.16333e-05	0	0	0	0	0	8.60556e-05	0	3.44222e-05	0	0	0	6.88444e-05	0	0.000103267	0	0	0	0	0	0	1.72111e-05	3.44222e-05	1.72111e-05	5.16333e-05	0	0	0	0
Chloroflexi	0	0	0	0	0	0	0	0	0	0	0	0	0	0	0	0	0	0	0	0	0	0	0	0	0	0	0	0	0	0	0	0	0	0	6.88444e-05	3.44222e-05	0	0	0	0	0	0	6.88444e-05	0	0	0	0	0	0
Crenarchaeota	0	0	0	0	0	0	0	0	0	0	0	0	0	0	0	0	0	0	0	0	0	0	3.44222e-05	0	0	0	0	0	0	0	0	0	0	0	0	0	0	0	0	0	0	0	0	0	0	0	0	0	0
Spirochaetota	0	0	0	0	0	0	0	0	0	0	0	0	0	0	0	0	0	0	0	0	0	0	0	0	0	0	0	0	0	0	0	0	0	0	0	1.72111e-05	0	0	0	0	0	0	0	0	0	5.16333e-05	0	0	0
NB1-j	0	0	0	0	0	0	0	0	0	0	0	0	0	0	0	0	0	0	0	0	0	0	0	0	0	0	0	0	0	0	0	0	0	0	0	0	0	0	0	0	0	0	0	0	0	0	0	0	0
Entotheonellaeota	0	0	0	0	0	0	0	0	0	0	0	0	0	0	0	0	0	0	0	0	0	0	0	0	0	0	0	0	0	0	0	0	0	0	0	0	0	0	0	0	0	0	0	0	0	0	0	0	0
Myxococcota	0	0	0	0	0	0	0	0	0	0	0	0	0	0	0	0	0	0	0	0	0	0	0	0	0	0	0	0	0	0	0	0	0	0	0	0	0	0	0	0	0	0	0	0	3.44222e-05	0	0	0	0
Bdellovibrionota	0	0	0	0	0	0	0	0	0	0	0	0	0	0	0	0	0	0	0	0	0	0	0	0	0	0	0	0	0	0	0	0	0	0	0	0	0	0	0	0	0	0	0	0	1.72111e-05	0	0	0	0
Nanoarchaeota	0	0	0	0	0	0	0	0	0	0	0	0	0	0	0	0	0	0	0	0	0	0	0	0	0	0	0	0	0	0	0	0	0	0	0	0	0	0	0	0	0	0	0	1.72111e-05	0	0	0	0	0
WPS-2	0	0	0	0	0	0	0	0	0	0	0	0	0	0	0	0	0	0	0	0	0	0	1.72111e-05	0	0	0	0	0	0	0	0	0	0	0	0	0	0	0	0	0	0	0	0	0	0	0	0	0	0
Others	3.44222e-05	3.44222e-05	1.22125e-15	1.22125e-15	2.22045e-16	3.33067e-16	1.77636e-15	1.72111e-05	0	1.72111e-05	1.11022e-16	3.33067e-16	0	0	0.00122199	1.11022e-16	2.22045e-16	4.44089e-16	1.72111e-05	4.44089e-16	1.11022e-16	3.44222e-05	0	1.11022e-16	0	6.66134e-16	3.33067e-16	9.99201e-16	1.11022e-15	0.000688444	0	1.33227e-15	1.22125e-15	4.44089e-16	7.77156e-16	0	2.22045e-16	0	0	1.11022e-16	3.33067e-16	0	6.88444e-05	3.33067e-16	0	5.55112e-16	1.11022e-16	3.44222e-05	3.33067e-16
[truncated: 8 more columns]

## Sheet: featureTable.genus.relative
The relative abandance of bacteria at genus in samples
Taxonomy	W2CN1	W2CN2	W2CN3	W2CN4	W2CN5	W2CN6	W2CN7	W2CN8	W2HRZE1	W2HRZE2	W2HRZE3	W2HRZE4	W2HRZE5	W2HRZE6	W2HRZE7	W2HRZE8	W2HRZE9	W2HRZE10	W2BF1	W2BF2	W2BF3	W2BF4	W2BF5	W2BF6	W2BF7	W2BF8	W6CN1	W6CN2	W6CN3	W6CN4	W6CN5	W6CN6	W6CN7	W6CN8	W6CN9	W6CN10	W6HRZE1	W6HRZE2	W6HRZE3	W6HRZE4	W6HRZE5	W6HRZE6	W6HRZE7	W6HRZE8	W6HRZE9	W6HRZE10	W6BF1	W6BF2	W6BF3
Faecalibaculum	0.000172111	0	0.0017039	0.0161957	0.0174693	0.00127362	0	0	0.0382087	0.0513752	0.0351279	0.0364531	0.0419607	0.0878283	0.110099	0.0123059	0.229751	0.204726	0.215328	0.0544215	0.0249733	0.146329	0.0197067	0.036281	0.00215139	0.00664349	0.00151458	0.000189322	0.0169529	0.000137689	0.00258167	0.024784	0.0115142	0.0371244	0.0364187	0.0185019	0.0440432	0.00662628	0.0128567	0.0549723	0.0242677	0.0737668	0.270197	0.241317	0.252005	0.510069	0.113628	0.0716843	0.0188978
Bacteroides	0.0266772	0.00955217	0.0227875	0.00667791	0.00213418	0.0169529	0.0155761	0.0118412	0.0686379	0.0559361	0.0380193	0.0309972	0.0685002	0.0304465	0.269199	0.383309	0.286014	0.419899	0.130512	0.113232	0.154642	0.129961	0.27006	0.196035	0.00753847	0.00652301	0.0974149	0.0193281	0.0287081	0.0085195	0.0137173	0.00428557	0.0021686	0.00509449	0.0146122	0.0049568	0.179168	0.0888438	0.127534	0.122887	0.111683	0.133266	0.125211	0.0988778	0.156053	0.109514	0.103611	0.0831641	0.225534
Helicobacter	0.0260404	0.166225	0.0123404	0.031961	0.376803	0.0143196	0.0517366	0.0366252	0.0054215	0.00693608	0.00275378	0.00318406	0.00161784	0.00285704	0.00120478	0.00122199	0.000103267	0.000206533	0.00344222	0.00246119	0.00175553	0.00125641	0.000516333	0.00172111	0.244949	0.00160063	0.000567967	0.00531823	0.0161096	0.00512891	0.0896183	0.0250766	0.012719	0.0693436	0.0164366	0.0267461	0.00144573	0.000223744	0.00330453	0.000912189	0.000103267	0.00113593	0.00197928	0.0318578	0.00454373	0.0010843	0.000292589	0.00438883	0.0023235
Akkermansia	0.026333	0.0143713	0.00586899	0.0428212	0.00111872	0.000533544	5.16333e-05	0.000223744	0.193694	0.131906	0.242143	0.0871226	0.154952	0.110392	0.000963822	0.00115314	0.00800317	0.000223744	0.0298785	0.0296203	0.0827682	0.0307218	0.0428557	0.221507	0.00394134	0.00623042	0.0435785	0.0565213	0.00256446	0.109394	0.0535954	0.0924237	0.0677429	0.242556	0.0857458	0.17545	0.115039	0.11929	0.07313	0.0842312	0.0607208	0.0318233	0.0148876	0.0639737	0.0378472	0.0685346	0.177653	0.190338	0.0571409
Dubosiella	0.000189322	0	0.0003098	0.00521497	0.00445768	0.00729751	0.000172111	0.000103267	0.035627	0.0480706	0.0504458	0.0759871	0.0287081	0.0924925	0.0476748	0.0236309	0.0569344	0.0441981	0.0344911	0.0187601	0.0154212	0.0491549	0.00428557	0.0299301	0.00265051	0.0159031	0.191353	0.000981033	0.00203091	0.00120478	0.0917352	0.0597398	0.0227703	0.128567	0.120736	0.0918901	0.00259888	0.000671233	0.00151458	0.00106709	0.000722867	0.000843344	0.00416509	0.00848508	0.00406182	0.0121338	0.0063509	0.0038725	0.00256446
Lachnospiraceae_NK4A136_group	0.0789302	0.00925958	0.0329937	0.0107742	0.00972428	0.0246291	0.0552821	0.0612027	0	0	0	0	0	0	5.16333e-05	0	0	0	0.000275378	0.000327011	0.000120478	3.44222e-05	0	0	0.0264018	0.00240956	0.00135968	0.0170218	0.0379161	0.135073	0.0338715	0.0519776	0.0919934	0.00833018	0.00610994	0.00669512	0	0	0	0.000206533	5.16333e-05	0	0.000103267	0.000654022	0.000378644	1.72111e-05	0.0270903	0.0741283	0.0108086
Mucispirillum	0.00487074	0.101219	0.0177102	0.0441637	0.0467282	0.00106709	0.0240611	0.0148876	0.000120478	0	0.000120478	5.16333e-05	0	0	0.0004647	0.000240956	8.60556e-05	3.44222e-05	0.000240956	0.000137689	0.000567967	0	0.000120478	0.0004647	0.131631	0.000688444	0.000395856	0.0118585	0.0645417	0.00215139	0.0105676	0.0120134	0.000894978	8.60556e-05	0.00271936	0.0116691	0.000327011	0.00476748	0.00227187	0.000120478	0.00290868	0.000361433	0.000327011	0.0171078	0.000344222	8.60556e-05	0.000292589	0.112819	0.00134247
Streptococcus	0.000395856	0	0.00328732	0.0448177	0.0425975	0.0878111	0.00691887	0	0	0	0	0	0	0	0.000671233	0	0.000275378	0.000843344	6.88444e-05	0	0	0	0	0	0.0040274	0.12108	0	0	0.0212557	0	0.000585178	0.0001549	0	0	0	0	0	0	0	0	0	0	0	0	0	0.000344222	0.000103267	0	0
Allobaculum	0.00166948	0	0.0166776	0.118292	0.0318578	0.00437162	0.000654022	0.000275378	0.00936284	0.030653	0.0208427	0.0814258	0.0289147	0.102165	0.000499122	0.00518054	0.00359712	0.000137689	0.0003098	0.000413067	0.00330453	0.000172111	1.72111e-05	0	0.00265051	0.0133386	0	0	0.0584489	0	0.000258167	0.000705656	0.000120478	0.00225466	0.00111872	0.000602389	8.60556e-05	0	3.44222e-05	0.000172111	0	8.60556e-05	0.000327011	0.00230629	0.0006196	0.000705656	0.000395856	0.000120478	8.60556e-05
Alloprevotella	0.0525111	0.0294654	0.0151286	0.0141475	0.00471584	0.0135624	0.00617879	0.0249733	0.0113249	0.0853671	0.0152663	0.0477953	0.0259199	0.0241128	0	0	0	0	0.000946611	0.0038725	0.00628206	0.00583457	0.0223228	0.00153179	0.0365048	0.0232694	0	0.0185364	0.00299473	0.00912189	0.0350418	0.000602389	0.00177274	0.00660907	0.0096038	0.00807201	0.000258167	0.025679	0.026333	0.0119445	0.0345427	0.0145606	0	0	0	8.60556e-05	0.000240956	0.00178996	0.000395856
Erysipelatoclostridium	0.00187601	0.000206533	0	0.000120478	0	0.000378644	1.72111e-05	3.44222e-05	0.0180028	0.0225293	0.0386562	0.00838181	0.00354549	0.0112216	0.0397921	0.0448866	0.0403084	0.0391897	0.019242	0.0483116	0.0232694	0.0156449	0.0134247	0.0223917	0	5.16333e-05	0.0049568	0.000447489	0	0.000223744	0.000912189	0.00490517	0.000826133	0.00228908	0.00118757	0.000223744	0.0254724	0.00807201	0.045816	0.0154212	0.0297064	0.0334412	0.00710819	0.00469863	0.00382087	0.00857113	0.031634	0.0308251	0.0366425
Candidatus_Saccharimonas	0.00404461	0.00624763	0.0177619	0.0301711	0.0651268	0.0566934	0.0350418	0.0136828	0	0	0	0	0	0	0	0	0	1.72111e-05	0	0	0	0	0	0	0.00395856	0.0488623	0.0157137	0.0713401	0.0303604	0.00244398	0.0068156	0.00225466	0.0107914	0.0348697	0.0171595	0.0125985	0	0	0	0	0	0	1.72111e-05	0	0	0	0	0	0
Anaerostipes	0.0466593	1.72111e-05	0.00115314	0	0.0003098	0	0.0082097	0.0406699	0	0	0	0	0	0	0	0	0	0.000120478	1.72111e-05	0	0	0	0	0	0	0.000843344	0	0.00354549	0.00137689	0.0261609	0.00413067	0.000103267	0.0672266	0.0018588	0.000137689	3.44222e-05	0	0	0	0	0	0	0	0	0	0.000103267	6.88444e-05	0.000688444	0
[Eubacterium]_xylanophilum_group	0.00690166	0.00206533	0.0049568	0.0110323	0.00672954	0.0082097	0.0396544	0.0661423	0	0	0	0	0	0	0	0	0	3.44222e-05	0.000447489	0.000361433	0.000223744	6.88444e-05	6.88444e-05	0	0.00549034	0.000103267	0.000120478	0.0213418	0.00342501	0.0248528	0.0027882	0	0.000740078	0.00110151	0.00182438	0.000361433	0	0	0	0	0	0	0	0	0	0	0.000808922	0.00137689	0
Ligilactobacillus	0.00285704	0.0157137	0.00240956	0.00497401	0.0116691	0.0038725	0.000258167	0.00213418	0.0003098	0.000137689	0.000189322	0.000671233	0.000206533	0.0641974	0.000137689	0	0	0.000103267	0	0.000688444	0.000258167	0.000292589	0.00722867	0.0003098	0.0012392	0.010843	0.00165227	0.00101546	0.0132009	0.00686723	0.00822691	0.0113249	0.0156793	0.0209803	0.00543871	0.0128911	0	0	0.000361433	0.000447489	0.00113593	0	0.000103267	0	0	1.72111e-05	3.44222e-05	0	0
Lactobacillus	0.000430278	0.000206533	0.0052666	0.00106709	0.00306358	0.000206533	0	0.000395856	0.000705656	0	0.000654022	5.16333e-05	0.000189322	0.00862277	0	0	0	0	6.88444e-05	3.44222e-05	0	0.000292589	0	0	0	0.0006196	0.0213074	0	0.0562803	0.00184159	0.00320127	0.000499122	0.00203091	0.000567967	0.000430278	0.000344222	0.000757289	8.60556e-05	0.00450931	0.0207738	0.00574851	0.00222023	0	0	0	8.60556e-05	0.00314963	0.000206533	0.000292589
Alistipes	0.0382775	0.00654022	0.0105676	0.00234071	0.00249561	0.00996523	0.0531823	0.0227531	0.000791711	0.00117036	0.000808922	0.00111872	0.00144573	0.000808922	0.00117036	0.000912189	0.000137689	0	6.88444e-05	0	0.000137689	3.44222e-05	0	0.001549	0.00148016	0.00153179	0.00791711	0.00647138	0.0288458	0.00760731	0.0186052	0.0250766	0.00662628	0.0110495	0.0116519	0.00648859	5.16333e-05	0.000240956	0.00134247	0.000843344	0.000103267	0.0023235	0.00213418	0.000240956	0.00146294	0.000722867	0	8.60556e-05	0.000223744
Muribaculum	0.001549	0.00597226	0.00266772	0.00407903	0.000430278	0.00149737	0.000722867	0.00182438	0.00755568	0.00569688	0.00719424	0.00865719	0.00444047	0.00452652	0.00974149	0.0048019	0.0058862	0.00499122	0.00755568	0.0162817	0.00994802	0.00693608	0.00442326	0.00249561	0.00246119	0.00271936	0.00153179	0.00382087	0.00144573	0.00383808	0.00943169	0.0101029	0.00240956	0.00266772	0.00530102	0.0080548	0.0323397	0.0375891	0.0510309	0.031961	0.0490345	0.0429417	0.0342845	0.0152663	0.0204812	0.0120306	0.018261	0.00807201	0.030412
GCA-900066575	0.00182438	0.000499122	0.00125641	0.000860556	0.000671233	0.000189322	0.000567967	0.00177274	0	0	0	0	0	0	0	0	0	0	0	0	0	0	0	0	0.000740078	0	0.0027882	0.0433548	0.0003098	0.00321848	0.000275378	0.00290868	0.00850229	0.000172111	0.000499122	0.000481911	0	0	0	0	0	0	0	0	0	0	0	0	0
Prevotellaceae_UCG-001	0.00299473	0.00435441	0.00645417	0.00104988	8.60556e-05	0.00246119	0.000206533	0.00178996	0.00487074	0.0195346	0.0132698	0.0194313	0.00607552	0.00958659	0	0	5.16333e-05	0.00148016	0	0.000258167	0.000705656	0	0	0	0.00177274	0.0162645	0.0432171	0.000103267	0.000240956	0.00144573	0.000344222	0.000533544	0.0001549	0.000344222	0.000998244	0.00301194	0.00122199	0.00392413	0.00228908	0.00104988	0.00431999	0.00165227	0.00344222	0.000757289	0.00394134	0.000516333	0.000636811	0	0.000240956
Papillibacter	0.000189322	0	0.000275378	0	0	8.60556e-05	0.000120478	0.000189322	0.000103267	0.0060411	0.000206533	0	0	8.60556e-05	0.00151458	0.00523218	0.00204812	0.00907026	0.0156105	0.00788269	0.0371072	0.0101546	0.00120478	0.00528381	0	0	0	0	0.0003098	0	8.60556e-05	6.88444e-05	6.88444e-05	0.000636811	0.000103267	0	0.0102406	0.00306358	0.00605831	0.00383808	0.00215139	0.0066607	0.00125641	0.000963822	0.000981033	0.000378644	0.0083646	0.00943169	0.00392413
Odoribacter	0.00654022	0.00297752	0.0199305	0.00760731	0.0246635	0.0116175	0.0351279	0.0268665	0.000585178	0.000447489	0.000722867	0.0006196	0.000757289	0.0003098	0	0	0	0	0.000103267	0	0.0001549	0.000206533	0.00253003	0.0001549	0.00671233	0.0112044	0.00564524	0.0100341	0.0198616	0.00253003	0.00936284	0.00254724	0.00827854	0.00166948	0.00137689	0.00149737	0.000481911	0.000447489	0.000378644	0.000481911	0.000344222	0.000757289	0.000481911	0.000344222	0.000275378	0.000413067	8.60556e-05	0.000757289	0.000791711
Desulfovibrio	0.0009294	6.88444e-05	0.00256446	0.001549	0.00504286	0.00132526	0.00536987	0.00337338	0.000585178	0.0009294	0.000912189	0.000395856	0.000550756	0.000447489	0.00165227	0.000808922	0.00163506	0.00304637	3.44222e-05	0	0	0	0.0001549	0	0.000275378	0.00199649	0.0304637	0.0343534	0.0119617	0.00296031	0.00512891	0.00623042	0.0186396	0.00163506	0.0106537	0.00609273	0.00142852	0.000240956	0.000275378	0.000791711	8.60556e-05	0.000550756	0.000533544	0.004647	0.000946611	0.00101546	0.000516333	0.00339059	0.00141131
[Ruminococcus]_torques_group	0	0	0	0	0	0	0	0	0	0	0	0	0	0	0	0	0	0	0	0.000103267	0	0	0	0	0	0	0.000120478	0	0	0	0.000103267	0.000258167	0.000602389	0	0	6.88444e-05	0.0301711	0.0143541	0.0124953	0.00822691	0.000946611	0.0189666	0.00726309	6.88444e-05	0.00197928	0.000275378	0.000567967	0.00153179	0.000963822
Escherichia-Shigella	0.000120478	0.000223744	0.000172111	0.000413067	0.00134247	0.00153179	0.000671233	0.000481911	3.44222e-05	0	0	0	8.60556e-05	0	0.0012392	0.000567967	0.000808922	0.00120478	0.000860556	0.0020137	0.00359712	0.00111872	0.00166948	0.000877767	0.000137689	0.000378644	0.00593783	0.000292589	0	0.000998244	0.0299301	0.000654022	0.00370039	0	0.000499122	0.000550756	0.000137689	5.16333e-05	0.000223744	0.000361433	0.0021686	0.000327011	0.000860556	0.00182438	0.00134247	0.00209976	0.001549	0.00199649	0.00242677
Blautia	0.00144573	0.000430278	0.0058862	0.00705656	0.000103267	0.000120478	0.00191043	0.0287426	0	0	0	0	0	0	0	0	0	0.000103267	0	0.000103267	6.88444e-05	0	3.44222e-05	0	0.00919073	0	0	0.000120478	0.00509449	0	0.000705656	0.000120478	0.00141131	0	5.16333e-05	0.000413067	3.44222e-05	0	0	0	0.000206533	0	0	1.72111e-05	0.000103267	0.000120478	6.88444e-05	0.000585178	0
Bifidobacterium	0	0	0	0.000808922	0.00141131	0.000567967	6.88444e-05	0	0.00277099	0.00657464	0.010516	0.015817	0.00302916	0.0261265	0.000120478	0.000413067	0.000258167	8.60556e-05	0.00616158	0.00213418	0.00581736	0.00946611	0.000413067	0.00884651	0.000413067	0.00306358	0.00129083	0	0.000963822	0	0.00130804	0.00664349	0.00101546	0.00779663	0.00693608	0.003098	0.000344222	0	0.00113593	0.00292589	0.00117036	0.000740078	0.000963822	0.00297752	0.00211697	0.00330453	0.00509449	0.00173832	0.000912189
Colidextribacter	0.00714261	0.0020137	0.00733193	0.00413067	0.00500843	0.000413067	0.00910468	0.010189	0.00633369	0.00283983	0.00395856	0.000826133	0.000550756	0.00101546	0.000395856	0.000516333	0.000413067	0	0.00289147	0.00893257	0.00416509	0.00254724	0.00645417	5.16333e-05	0.00437162	0.000223744	0.000688444	0.0248701	0.00394134	0.00259888	0.000963822	0.00698771	0.00395856	0.00287426	0.00125641	0.0027882	0.0035627	0.00173832	0.00328732	0.00364876	0.000413067	0.00407903	0.00141131	0.000654022	0.00160063	0.000567967	0.0020137	0.00204812	0.00314963
Prevotellaceae_UCG-003	0.000395856	0	0	0	0	0	0	0.00160063	0	0	0	0	0	0	0.00777942	0.00839902	0.00144573	0	0	0	0	0	0	0	0	0	0	0	0	0	0	0.00306358	0.00125641	0.000103267	0.000894978	0.000912189	0	0	0	0	0	0	0.0246979	0.00368318	0.0109118	0.00115314	0.00359712	0.0017039	0.00736636
Parasutterella	5.16333e-05	0.000137689	0.000567967	0.000172111	3.44222e-05	0.00122199	0.000292589	0.000344222	0.0183987	0.0183815	0.0115487	0.00994802	0.0145778	0.0127534	0.0111012	0.0245603	0.0148188	0.00333896	0.00514612	0.0116691	0.0211525	0.00564524	0.0146467	0.000740078	8.60556e-05	0.0004647	0.000877767	0	0.000206533	0	0.00134247	0.00215139	0.000378644	0.000757289	0.0037176	0.000998244	0.0141647	0.00633369	0.0147499	0.00431999	0.00741799	0.0082097	0.00757289	0.00905304	0.00977591	0.0055764	0.0108258	0.0006196	0.00731472
Coprobacillus	0	0	0	0	0	0	0	0	0	0	0	0	0	0	0.00390692	0.00504286	0.00395856	0.0155072	0.00628206	0.00499122	0.00419951	0.00524939	0.00777942	0.0243021	0	0	0	0	0	0	3.44222e-05	0	0	0	0	0	0.000189322	0.000981033	0.00492238	0.00135968	0.00187601	0.0013941	0.000998244	0.000275378	0.000877767	0.0006196	0.000585178	0.00266772	0.00113593
UCG-009	0.00125641	0.000447489	0.000981033	0.000998244	0	0.000894978	0.000981033	0.00125641	0	0	0	0	0	0	0	0	0	0	0	0	0	0	0	0.0214623	0.000413067	8.60556e-05	8.60556e-05	0.000206533	0.000585178	0.000963822	6.88444e-05	0.000206533	0.000240956	0.000877767	1.72111e-05	0.000172111	0	0	0	0	0	0	0	0	0	0	0	0	0
unidentified_Oscillospiraceae	0.000533544	0.000533544	0.00160063	0.000292589	0.00149737	0.000172111	0.00144573	0.0181061	0	0.000791711	0	0	0.000912189	0.00364876	0	0	0	0	0.000826133	0.000258167	0.00208254	0.000430278	0.000240956	0	0	0	0	0.00521497	0.00101546	0.00208254	0.000550756	0.0082097	0.000567967	0.000361433	0.000206533	0.000189322	0.000206533	0	0.000103267	0.000757289	0	0.00127362	0	0	0	0	0.000137689	0	0
Parabacteroides	0.0100513	0.00509449	0.0161268	0.00290868	0.000757289	0.00605831	0.00719424	0.00702213	0	0	0	0	0	0	0	0	0	0	0	0	0.000206533	0	0	0	0.00363154	0.0029431	0.00602389	0.00478469	0.0119617	0.00271936	0.00246119	0.000602389	0.000912189	0.00146294	0.00834739	0.00189322	0	0	0	0	0	0	0	0	0	0.000258167	6.88444e-05	0.0004647	0
Rikenellaceae_RC9_gut_group	0.00178996	0.0119789	0.00332174	0.00103267	0.000206533	0.00733193	0.00172111	0.00129083	0	3.44222e-05	0	0	0.000103267	5.16333e-05	0.000120478	5.16333e-05	0	0	0.00409624	0.0137173	0.0127534	0.00863998	0.00313242	0.00401019	0.000912189	0.00129083	0	8.60556e-05	0.00447489	0.000172111	0.000860556	0	6.88444e-05	0	0.000516333	0	5.16333e-05	0	0.000258167	0	8.60556e-05	0	0.000430278	3.44222e-05	0.000137689	3.44222e-05	0	0.000137689	0.000103267
Enterorhabdus	0.000413067	0.000292589	0.00166948	0.00141131	0.0124436	0.00192764	0.00122199	0.000671233	0.0001549	0.000240956	0.000533544	0.000275378	0.000240956	0.000275378	0.000172111	0	0.0001549	0.0001549	0.0001549	0.000430278	0.000413067	0.000206533	8.60556e-05	0.000499122	0.000223744	0.00265051	0.00592062	0.00110151	0.00473306	0.00151458	0.00180717	0.000705656	0.0029431	0.00142852	0.00153179	0.00115314	0.000688444	0.000172111	0.000413067	0.000413067	0.000206533	0.000722867	0.000481911	0.000705656	0.000378644	0.00218581	0.0009294	0.000344222	0.000533544
Intestinimonas	0.0003098	0.000223744	0.000877767	0.000292589	0.00101546	0	0.000963822	0.00106709	0.000258167	0.0104988	0.0041823	0.0027882	0.000722867	0.00299473	0	5.16333e-05	0	0	0.000292589	0.000103267	0.000327011	0.000206533	0.000240956	5.16333e-05	0.0004647	5.16333e-05	0.0004647	0.0004647	0.000361433	0.000843344	0.00132526	0.00137689	0.000189322	0.00134247	0.00110151	0.00122199	0.00110151	0.000413067	0.000430278	0.000757289	0	0.000860556	0	0.000344222	0	0	0.00135968	0.00654022	0.000103267
Lachnospiraceae_UCG-001	0.0003098	0.0012392	0	1.72111e-05	0.000240956	0	1.72111e-05	0.0004647	0	0	0	0	0	0	0	0	0	0	0	0	0	0	0	0	0.00106709	0	0	0	0.000103267	0	0	0.00981033	0.0026333	6.88444e-05	0.000292589	0.000550756	0	0	0	0	0	0	0	0	0	0	0	0	0
[Clostridium]_innocuum_group	0	0	0	0	0	0	0	0	0	0	0	0	0	0	0.00197928	0.00275378	0.00399298	0.00834739	0.00364876	0.00771058	0.00163506	0.00497401	0.00872603	0.00101546	0	0	0.000550756	0	0	3.44222e-05	8.60556e-05	0	5.16333e-05	0	0	0	0.00337338	0.00187601	0.00244398	0.00302916	0.00135968	0.0024784	0.000860556	0.000327011	0.000636811	0.000533544	0.00146294	0.000843344	0.00106709
Oscillibacter	0.00569688	0.00237513	0.00323569	0.00208254	0.00764173	0.000189322	0.00672954	0.0060411	0.000430278	0.000292589	0.000258167	0.0001549	3.44222e-05	0	0.000172111	0.000447489	0.000413067	3.44222e-05	0	0	0	0	0	0	0.00518054	0.000172111	0.000602389	0.00228908	0.00142852	0.00173832	0.0010843	0.00394134	0.00134247	0.000740078	0.000292589	0.0021686	0	0.000172111	8.60556e-05	6.88444e-05	0	0	3.44222e-05	0.00204812	0	0.000137689	0.000705656	0.000791711	0
[Eubacterium]_nodatum_group	0.000998244	0.000103267	0.000585178	0.000533544	0	0.0003098	0.000240956	0.00115314	0	0	0	0	0	0	0.00237513	0.00368318	0.00709098	0.00617879	0.00671233	0.00655743	0.00597226	0.00664349	0.0065058	0.00168669	0.000172111	0	0	0.000206533	0.000413067	0.000240956	8.60556e-05	0.000808922	0.00134247	0.000189322	0.000275378	0.000275378	0	0	0	0	0	0	0.000533544	0.000292589	0.000516333	0.000120478	0.000378644	0.000223744	0.000808922
Candidatus_Stoquefichus	6.88444e-05	0	0	0	0	0	8.60556e-05	0	0.00153179	0.000499122	0.000998244	0.000447489	0.000378644	0.000240956	0.00113593	0.00686723	0.0038725	0.00166948	0.000826133	0.00125641	0.00151458	0.000912189	0.00141131	0.00115314	0	0	0	0	0	0	0	0	0	0	0	0	0	0.000361433	0.000894978	0.000481911	0.000912189	0.0001549	0.000636811	3.44222e-05	0.000275378	0.000120478	0	0.000258167	0.000602389
Dorea	0	0.00409624	0	0.000740078	0	0	0	0.00664349	0	0	0	0	0	0	0	0	0	0	0	0	0	0	0	0	0	0	0	0.00593783	0	0.000447489	0	0	6.88444e-05	0	0	0	0	0	0	0	0	0	0	0	0	0	0	0.000189322	0
Prevotellaceae_NK3B31_group	0.0063509	3.44222e-05	1.72111e-05	3.44222e-05	0	0.000223744	0	0.000189322	0	0	0	0	0	0	0	0	0	0	0	0	0	0	0	0	3.44222e-05	0	0.00345943	0.000361433	0	0.00414788	0.00213418	0.0010843	0.000499122	0.00189322	0.00320127	0.000361433	0	0	0	0	0	0	0	0	0	0	0	0	0
Ruminococcus	0.00430278	0.00218581	0.00208254	0.00184159	0.000240956	0.000240956	0.00277099	0.0058862	0	0	0	0	0	0	0	0	0	0	0	0	0	0	0	0	0.00103267	0.0001549	0	0.000103267	0.00271936	0.00332174	6.88444e-05	0	0.000240956	0	0.00110151	0.000172111	0	0	0	0	0	0	0	0	0	0	0	0	0
Paraprevotella	0.0007745	0.0007745	0.00488796	0.0007745	0	0.00270214	0.000327011	0.00156621	0	0	0	0	0	0	0	0	0	0	0	0	0	0	0	0	0.000361433	0.00146294	0.000344222	0.000327011	0.00125641	0.0018588	0.000275378	0.000757289	0.000533544	0.00318406	0.000567967	0.00459537	0	0	0	0	0	0	0	0	0	0	0	0	0
Lachnospiraceae_UCG-006	0.0003098	0	6.88444e-05	0	0	0	0.000361433	0.000292589	0	0	0	0	0	0	0	0	0	0	0	0	0	0	0	0	0.000860556	0	0	0.00111872	0.0003098	0.000292589	0.000550756	0	0.00471584	0.000430278	0.000258167	8.60556e-05	0	0	0	0	0	0	0	0	0	0	0	0	0
Monoglobus	0.000292589	0.000292589	0.000826133	0.000240956	0.000258167	8.60556e-05	0.000327011	0.000361433	0	0	0	0	0	0	0	0	0	0	0	0	0	0	0	0	5.16333e-05	0.000137689	0	0.00184159	0.00177274	0.00235792	0.00419951	0.00192764	0.00378644	0.00397577	0.00129083	0.000481911	0	0	0	0	0	0	0	0	0	3.44222e-05	0	0	0
Anaeroplasma	0.000877767	0.000172111	0.00215139	0.00118757	0.000413067	0.00385529	0.00297752	0.00323569	0	0.000189322	0.000292589	0.00120478	0	5.16333e-05	0	0.000137689	0	0	3.44222e-05	0.0003098	0.000361433	3.44222e-05	0	0	0.00175553	0.000137689	0.000499122	0.0010843	0.000327011	0.000843344	0.0041823	1.72111e-05	0.000172111	0.000327011	8.60556e-05	0.000722867	0.00161784	0.0004647	0.000413067	0.000430278	0	0.000240956	0.000103267	0.00199649	0	0.000550756	0	0.000499122	0.000361433
Lachnospiraceae_NK4B4_group	0.0001549	0	0.00383808	0.000361433	0	0	0.000120478	0.00189322	0	0	0	0	0	0	0	0	0	0	0	0	0	0	0	0	0	0	0	0	0.00182438	0	0	0	0	0	0	0	0	0	0	0	0	0	0	0	0	0	0	0	0
Enterobacter	0	0	0	0	0	0	0	0	0	0	0	0	0	0	0	0	0	0	0	0	0.000258167	0	0	0.00373481	0	0	0	0	0	0	0	0	0	0	0	0	0	0	0	0	0	0	0	0	0	0	0.000344222	0.000533544	0.000722867
[Eubacterium]_ruminantium_group	0	6.88444e-05	0.000189322	0.00366597	0	0.000894978	0	0	0	0	0	0	0	0	0	0	0	0	0	0	0	0	0	0	8.60556e-05	0	0	0	0.0003098	0	0	0	0	0	0	0	0	0	0	0	0	0	0	0	0	0	0	0	0
[Eubacterium]_siraeum_group	0.000344222	0.000189322	0.000292589	0.000327011	0.000963822	0	0.00270214	0.000223744	0	0	0	0	0	0	0	0	0	0	0	0	0	0	0	0	0	0	0	0.00345943	0.000275378	0.0007745	0.000912189	0.000189322	0.000258167	0.000344222	0	0	0	0	0	0	0	0	0	0	0	0	0	0	0
Roseburia	0.00337338	0.00104988	0.001549	0.000206533	0.000206533	0.00135968	0.00213418	0.00173832	0	0	0	0	0	0	0	0	0	0	0	0	0	0	0	0	0.000912189	0	0	0.000688444	0.000688444	0.00146294	5.16333e-05	0	0.00135968	0	0.000172111	0	0	0	0	0	0	0	0	0	0	0	0	0.0001549	0
Fusobacterium	0	0	0	0	0.000447489	6.88444e-05	0	0	0	0	0	0	0	0	0	0	0	6.88444e-05	0	0.000189322	0.000740078	0.000172111	6.88444e-05	0	0	0	0	0	0	0	0.000860556	0.000103267	0	0	0	0	0	0	0	0	0.000292589	0	0	3.44222e-05	0.000223744	0.000258167	0.0001549	0.00301194	1.72111e-05
Acetatifactor	0.000413067	0.000240956	0.0010843	0.000172111	0	0.000189322	0.00144573	0.0009294	0	0	0	0	0	0	0	0	0	0	0.000567967	0.000447489	0.0003098	0.000189322	5.16333e-05	0	0.000791711	0	0.000206533	0.0029431	0.000378644	0.00271936	0.000137689	0.00132526	0.000344222	0.000413067	0.000240956	0.000327011	0	0	0	0	0	0	0	0	0	0	0.000189322	0.000671233	0.000120478
Lachnospira	6.88444e-05	0	0	0	0.000206533	0	0	0	0	0	0	0	0	0	0	0	0	0	0	0.000430278	0.000791711	5.16333e-05	0	0	0	0	0	0	0	0	0	0	0.000206533	0	0.000206533	3.44222e-05	0	0	0	1.72111e-05	0.000137689	0.000103267	0	0	0	0.000499122	0.0003098	0.00259888	0.000172111
ASF356	0.000567967	0.000808922	0.000688444	0.000344222	0	0	0.0001549	0.000602389	0	0	0	0	0	0	0	0	0	0	0	0	0	0	0	0	0.00254724	0	0	0.000516333	0.000344222	0.0006196	0.000189322	0	0	0	0	0	0	0	0	0	0	0	0	0	0	0	0	0	0
Gordonibacter	6.88444e-05	5.16333e-05	0.000137689	0.000413067	0.00227187	0.000981033	0.000223744	0	0	0	0	0	0	0	0.000137689	0.000120478	0.000103267	5.16333e-05	0.0004647	0.000258167	0.000361433	0.000258167	0	0	0.000223744	0.00117036	0.000223744	0	0.0007745	0	0	0	6.88444e-05	0	0	0	0	0	0	0	0	0	0	0	0	0	0	0	0
Coriobacteriaceae_UCG-002	0	0	0.000137689	0	0.000189322	3.44222e-05	0	0	0	0	0	0	0	0	0	0	0	0	5.16333e-05	0.000172111	3.44222e-05	0.000137689	8.60556e-05	0	0	5.16333e-05	0	0	0.000327011	0	0	0.000327011	0.00120478	0.0009294	0.00203091	0.000912189	0	0	0	0	0	0	0	0	0	0	0	0	0
Burkholderia-Caballeronia-Paraburkholderia	0	0	0	0	0	0	0	0	0	0	0	0	0	0	0	0	0	0	0	0	0	0	0	0	0	0	0	0	0	0	0	0	0	0	0	0	0	0	0	8.60556e-05	0	0.00199649	0.000808922	0	0	0	0	0	0
Enhydrobacter	0	0	0	0	0	0	1.72111e-05	0	0	0	0	0	0	0	0	0	0.000722867	0	0	0	0.0001549	0	0	0	0	0	0	0.000137689	0	0	0	0.000172111	0	0	0	0	0	0	0	0	0	0	0	6.88444e-05	0	0	0.00197928	0	0
Negativibacillus	0.000740078	0.000791711	0.000327011	0.000533544	0.00134247	0	0.0018588	0.000258167	0.0001549	0	0.000499122	0.000120478	0.0003098	0	0	0	0	0	8.60556e-05	0.000189322	0.000172111	0.0001549	8.60556e-05	0	0.000206533	0	1.72111e-05	0.000120478	0.0003098	0.0001549	0	0.000120478	0.0012392	5.16333e-05	8.60556e-05	0.000223744	0.000120478	5.16333e-05	0.000172111	8.60556e-05	6.88444e-05	0	0	0	0	0	6.88444e-05	0.000292589	8.60556e-05
unidentified_Lachnospiraceae	0.000258167	0.000481911	0.00118757	0.000688444	0.000516333	0.000189322	0.000516333	0.000378644	0	0	0	0	0	0	0	0	0	0	0	0	0	0	0	0	0.000912189	0	0	0.0012392	0.00148016	0	0	0.000791711	0.00184159	0.000292589	0.000103267	0.000894978	0	0	0	0	0	0	0	0	0	0	5.16333e-05	0	0
Anaerotruncus	0.000671233	0.000120478	0.000137689	0.000688444	0.000654022	0	0.00160063	0.000722867	0	0	0	0	0	0	0	0	0	0	0	0	0	0	0	0	0.000981033	3.44222e-05	0	0.000172111	0.000654022	0.000172111	0	5.16333e-05	0.00144573	0	0	0	0	0	0	0	0	0	0	0	0	0	0	0	0
Adlercreutzia	0	0	0.000240956	0.000258167	0.00149737	0	0.000240956	0	0	0	0	0.000137689	0	0	0	0	0	0	0	0	0	0	0	0	0	0.000327011	0	0.000378644	0.000327011	0	0	0	0	0	0	0	0	0	0	0	0	0	0	0	0	0	0	0	0
UCG-005	0.0006196	6.88444e-05	0.000395856	0.000223744	0.000516333	0.000103267	0.00113593	0.00142852	0.000395856	0.000550756	0.00144573	0.000447489	0.00110151	0.000120478	0	0	0	0	0	8.60556e-05	1.72111e-05	0	0	0	0.000275378	0	0.000103267	0.000740078	6.88444e-05	6.88444e-05	0.000413067	3.44222e-05	0.000137689	6.88444e-05	5.16333e-05	5.16333e-05	0.000275378	0.000103267	0.000137689	0	0.000137689	0.000258167	0	0	0	5.16333e-05	0.000103267	0.000103267	0.000223744
Christensenellaceae_R-7_group	0.00142852	0.000567967	0.000344222	0.000258167	0	0.000327011	0.000189322	0.000275378	0	0	0	0	0	0	0	0	0	0	0	0	0	0	0	0	0.000103267	0.000103267	8.60556e-05	0	0.000413067	0.000378644	0.000206533	0	0.000103267	0	0	0	0	0	0	0	0	0	0	0	0	0	0	0	0
Candidatus_Soleaferrea	8.60556e-05	5.16333e-05	0	0	3.44222e-05	0	0.0001549	0.000120478	0	0	0	0	0	0	0.000654022	0.00141131	0.00122199	0.000499122	0.0012392	0.000240956	0.000585178	0.000499122	0.000430278	0.000275378	5.16333e-05	0	0	8.60556e-05	0.000172111	0.0001549	0	0	0	3.44222e-05	0	5.16333e-05	0	0	0	0	0	0	0.000344222	0.000172111	0.000430278	0.000206533	0.000499122	0.0003098	0.000395856
Sutterella	0	0	0	0	0	0	5.16333e-05	0	0	1.72111e-05	0	0	0	0	0	0	0	0	0	0	0.000137689	1.72111e-05	0	0	0	0	0	0	0	0	0.00132526	0	0.000120478	0	0.000120478	8.60556e-05	1.72111e-05	0	0	0	0	0	0	6.88444e-05	0	0.000172111	0.000137689	0.000894978	0
Paracoccus	0	0	0	0	0	0	0	0	0	0	0	0	0	0	0	0	0.00130804	0	0	0	0	0	0	0	0	0	0	0	0	0	0	0	0	0	0	0	0	0	0	0	0	0	0	0	0	0	0	0	0
Candidatus_Arthromitus	6.88444e-05	0	0	3.44222e-05	0	8.60556e-05	0	0	0	0	0	0	0	0	0	0	0	0	0	0	0	0	0	0	0	0	0.00120478	5.16333e-05	0	0.000120478	0.00130804	0	5.16333e-05	0	0	3.44222e-05	0	0	0	0	0	0	0	0	0	0	0	0	0
Aerococcus	0	0	0	0	0	0	0	0	0	0	0	0	0	0	0	0	0	0	0	0	0	0	0	0	0	0	0	0	0	0	0.00127362	0	0	0	0	0	0	0	0	0	0	0	0	0	0	0	0	0	0
Harryflintia	0.000275378	0	0.000120478	6.88444e-05	1.72111e-05	0	0.0012392	0.000602389	0	0	0	0	0	0	0	0	0	0	0	0	0	0	0	0	0.000189322	0	5.16333e-05	0.000103267	0	0.000206533	0	0	0.000137689	0	0	0.000275378	0	0	0	0	0	0	0	0	0	0	0	0	0
Fournierella	0	0	0	0	0	0	0	0.000292589	0	0	0	0	0	0	0	0	0	0	0	0	0	0	0	0	0	0	0	0	0	0	0	0	0.00120478	0	0	0	0	0	0	0	0	0	0	0	0	0	0	0	0
Agathobacter	0	0	0	0	0.000103267	0	0.000103267	0	0	0	0	0	0	0	0	0	3.44222e-05	8.60556e-05	0	0	8.60556e-05	0	0	0	0	0	0	0	0	0	0.0001549	0	6.88444e-05	0	8.60556e-05	0	0	0	0	0	0.000103267	0	0	5.16333e-05	0	0.0001549	0	0.00117036	0
Tuzzerella	0.000585178	0.000137689	0.000705656	0.000120478	0	0	0.000120478	0.000120478	0	0	0	0	0	0	0	0	0	0	0	0	0	0	0	0	0.000327011	0	0	0.0001549	0.000189322	8.60556e-05	0	0.000602389	0.00106709	0	6.88444e-05	0.000688444	0	0	0	0	0	0	0	0	0	0	0	0	0
Butyricicoccus	0.000172111	0.000137689	6.88444e-05	0	0.000189322	0	0.000137689	0.000481911	0	0	0	0	0	0	0	0	0	0	3.44222e-05	0	0.000206533	0	0	0	0.000275378	0	8.60556e-05	0.000757289	0.000189322	0.000963822	0.000137689	0.000516333	0.000998244	3.44222e-05	0.000258167	0.000430278	0	0	0	0	0	0	0	0	0	0	0	0	0
unidentified_Ruminococcaceae	0.000740078	6.88444e-05	0.0001549	8.60556e-05	0.000240956	0	0.000791711	0.000998244	0	0	0	0	0	0	0	0	0	0	0	0	0	0	0	0	3.44222e-05	0	0	0.000447489	0.000447489	0.000344222	5.16333e-05	0.000137689	0.000533544	6.88444e-05	0.000137689	8.60556e-05	0	0	0	0	0	0	0	0	0	0	0	0	0
Staphylococcus	0	0	0	0	0	0	0	0	0	0	0	0	0	0	0	0	0	0	1.72111e-05	0	0	0	0	0	0	0	0	0	0	0	0.000998244	0	0	0	0	0	0	0	0	0	0	0	0	0	0	0	0	0	0
UBA1819	0.000963822	0	0.000740078	0	0	0	0.000223744	0.000516333	0	0	0	0	0	0	0	0	0	0	0	0	0	0	0	0	0.000103267	3.44222e-05	0	0	8.60556e-05	0	0.000137689	0	0.000550756	0	0	0	0	0	0	0	0	0	0	0	0	0	0	0	0
Lachnoclostridium	0.0003098	8.60556e-05	0	0.000240956	0	0	0	0	0	0	0	0	0	0	0	0	0	0	0	0	0	0	0	0	0.000258167	0	0.000395856	3.44222e-05	0.000258167	0	0.000344222	0	0	0	0	0	0	0	0	0	1.72111e-05	0	0	0	0	0	0	0	0
Rikenella	0.000413067	3.44222e-05	0.000430278	0.000275378	0.000567967	0.0009294	0.000602389	0.000791711	0	0	0	0	0	0	0	0	0	0	0	0	0	0	0	0	5.16333e-05	5.16333e-05	0.000120478	0	0.000654022	0	0.0001549	0.000223744	6.88444e-05	0.0001549	0.000120478	0.000327011	0	0	0	0	0	0	0	0	0	0	0	0	0
Rothia	0	0	0	0	0	0	0	0	0	0	0	0	0	0	0	3.44222e-05	0	0	0	0	0	0	0	0	0	0	0	0	0	0	0	0.000912189	0	0	0	0	0	0	0	0	0	0	8.60556e-05	0	0	0	0	0	0
Faecalibacterium	8.60556e-05	0	0	0	0	3.44222e-05	0	0	0	0	0	0	3.44222e-05	0	0.000103267	0	0	0	8.60556e-05	0	0.000499122	8.60556e-05	0	0	0	0	0	0	0	0.000172111	0	3.44222e-05	0	0	0	5.16333e-05	0	0	0	0	0.000275378	0	0	0	0	0.000240956	0.000137689	0.000877767	0
Family_XIII_AD3011_group	0.000602389	0.0003098	0.000447489	0.0007745	0	0.000791711	0.000275378	0.000602389	0	0	0	0	0	0	0	0	0	0	0	0	0	0	0	0	0	0.000103267	0	0	0.000567967	0	0	0	0	0	5.16333e-05	0	0	0	0	0	0	0	0	0	0	0	0	0	0
Anaerovorax	0.000120478	0	0.000240956	0.000757289	0	0	0	0.000361433	0	0	0	0	0	0	0	0	0	0	0	0	0	0	0	0	0	0	0	8.60556e-05	0.000378644	0.000206533	0	0	0	0	0	0	0	0	0	0	0	0	0	0	0	0	0	0	0
A2	0.0001549	0.000722867	0	0	0	0	0	0	0	0	0	0	0	0	0	0	0	0	0	0	0	0	0	0	6.88444e-05	0	0	0	0.000120478	0	6.88444e-05	0.000206533	0.000567967	3.44222e-05	0	0	0	0	0	0	0	0	0	0	0	0	0	0	0
Rhodanobacter	0	0	0	0	0	0	0	0	0	0	0	0	0	0	0	0	0	0	0	0	0	0	0	0	0	0	0	0	0	0	0	0	0	0	0	0	0	0	0	0	0.000172111	0.0006196	0	0	0	0	0	0	0
[Eubacterium]_ventriosum_group	0.000258167	0	3.44222e-05	0.000103267	0	0.000602389	0	0	0	0	0	0	0	0	0	0	0	0	0	0	0	0	0	0	6.88444e-05	0.0001549	0	0	0	0	0	0	0	0	0	0	0	0	0	0	0	0	0	0	0	0	0	0	0
Actinomyces	0	0	0	0	0	0	0	0	0	0	0	0	0	0	0	0	0	0	0	0	0	0	0	0	0	0	0	0	0	0	0	0	0	0	0	0	0	0	0	0	0	0	0	0	0	0.000602389	0	0	0
[Eubacterium]_brachy_group	5.16333e-05	5.16333e-05	0	0.000137689	0	0	0.000103267	0.000103267	0	0	0	0	0	0	0	0	0	0	0	0	0	0	0	0	0	0	0	0.0003098	0.000585178	8.60556e-05	0	6.88444e-05	8.60556e-05	3.44222e-05	8.60556e-05	3.44222e-05	0	0	0	0	0	0	0	0	0	0	0	0	0
Fusicatenibacter	0	0	0	0	0	0.000172111	5.16333e-05	0	0	0	0	0	0	0	0	0	0	0	0	5.16333e-05	0	0	0	0	0	0	5.16333e-05	0	0	0	8.60556e-05	8.60556e-05	1.72111e-05	0	0	8.60556e-05	1.72111e-05	0	0	0	0	0	0	3.44222e-05	0	0.000103267	8.60556e-05	0.000567967	0
Butyricimonas	0.000206533	0.0001549	0.000292589	0	0	0.000499122	0.000240956	0.000395856	0	0	0	0	0	0	0	0	0	0	0	0	0	0	0	0	0	0	0.000172111	5.16333e-05	0.000189322	3.44222e-05	0.000103267	5.16333e-05	5.16333e-05	0	0.0001549	0	0	0	0	0	0	0	0	0	0	0	0	0	0
Pseudomonas	0	0	0	0	0.000481911	0	0	0	0	0	0	0	0	0	0	0	0	0	0	0	0.000103267	0.000137689	5.16333e-05	0	0	0	0	0.000120478	0	0	0.000120478	8.60556e-05	0.0001549	0	0	0	0	0	0	0	0	6.88444e-05	0	0	5.16333e-05	0.000137689	0	5.16333e-05	0
UCG-003	0.000292589	0	0.000481911	0	0	0	0	0.000172111	0	0	0	0	0	0	0	0	0	0	0	0	0	0	0	0	0	0	0	0.0004647	0.000206533	0	0	0	0	0	0	0	0	0	0	0	0	0	0	0	0	0	0	8.60556e-05	0
Marvinbryantia	0.000120478	0	3.44222e-05	0	0	0	0	0.000103267	0	0	0	0	0	0	0	0	0	0	0	0	0	0	0	0	0	0	6.88444e-05	1.72111e-05	0.0001549	0.000103267	0	0.000481911	0.000172111	0	0.000120478	0.000206533	0	0	0	0	0	0	0	0	0	0	0	0	0
NK4A214_group	5.16333e-05	0	8.60556e-05	0	0.000223744	3.44222e-05	6.88444e-05	0.000189322	0	0	0	0	0	0	0	0	0	0	0	0	0	0	0	0	6.88444e-05	0	0	0.000223744	0.000206533	0.000240956	0	0	0.000430278	0.0004647	0.000103267	6.88444e-05	0	0	0	0	0	0	0	0	0	0	0	0	0
Zoogloea	0	0	0	0	0	0	0	0	0	0	0	0	0	0	0	0	0	0	0	0	0	0	0	0	0	0	0	0	0	0	0.000447489	0	0	0	0	0	0	0	0	0	0	0	0	0	0	0	0	0	0
Phascolarctobacterium	0	0	0	0	0	0	0	0	0	0	0	0	0	0	0	0	0	0	0	0	0	0	0	0	0	0	0	0	0	0	0	0	8.60556e-05	3.44222e-05	0	0	0	0	0	0	0	0	0	0	0	1.72111e-05	1.72111e-05	0.000447489	0
Erysipelotrichaceae_UCG-003	0	0	0	0	0	0	0	0	0	0	0	0	0	0	0	0	0	0	0	0	0	0	0	0	0	0	0	0	0	0	0	0	0	0	0	0	0	0	0	0	0	0	0	0	0	0.000103267	5.16333e-05	0.000447489	0
Lachnospiraceae_FCS020_group	0.0001549	0.0001549	0.000413067	0	0	0	5.16333e-05	0.000103267	0	0	0	0	0	0	0	0	0	0	0	0	0	0	0	0	1.72111e-05	0	0	0.000103267	8.60556e-05	0.000103267	3.44222e-05	0	0	0	0	0	0	0	0	0	0	0	0	0	0	0	0	0	0
Family_XIII_UCG-001	5.16333e-05	8.60556e-05	0	0	0	0	0	0	0	0	0	0	0	0	0	0	0	0	0	0	0	0	0	0	8.60556e-05	0	0	0.000120478	0	0	5.16333e-05	0.0003098	0.000413067	3.44222e-05	8.60556e-05	6.88444e-05	0	0	0	0	0	0	0	0	0	0	0	0	0
unidentified_Ruminococcaceae_	0	0	0	0	0.000275378	0	0.000395856	0.0001549	0	0	0	0	0	0	0	0	0	0	0	0	0	0	0	0	0.000120478	0	0	0	0	0	0	0	0.0001549	0	0	0	0	0	0	0	0	0	0	0	0	0	0	0	0
[Acetivibrio]_ethanolgignens_group	0	8.60556e-05	0	6.88444e-05	0	0	0.000361433	6.88444e-05	0	0	0	0	0	0	0	0	0	0	0	0	0	0	0	0	6.88444e-05	0	0	0	0	0	0	0	0	0	0	0	0	0	0	0	0	0	0	0	0	0	0	0	0
Achromobacter	3.44222e-05	5.16333e-05	5.16333e-05	0	8.60556e-05	0.0001549	3.44222e-05	3.44222e-05	5.16333e-05	0	1.72111e-05	0	0	0	3.44222e-05	0	0.0001549	0	0	6.88444e-05	0	0	5.16333e-05	0	0	0	0.000344222	0	5.16333e-05	0.000103267	0.0001549	0	0	3.44222e-05	0.000120478	0	5.16333e-05	0	3.44222e-05	0	0.000137689	5.16333e-05	8.60556e-05	3.44222e-05	8.60556e-05	0.000258167	0.000223744	0.000120478	0
Christensenella	3.44222e-05	0	0	5.16333e-05	0	6.88444e-05	5.16333e-05	1.72111e-05	0	0	0	0	0	0	0	0	0	0	0	0	0	0	0	0	0	0	0	0	6.88444e-05	0	0	8.60556e-05	0.000327011	0.000137689	0.000206533	0.000172111	0	0	0	0	0	0	0	0	0	0	0	0	0
Parvibacter	3.44222e-05	0	6.88444e-05	0.000120478	0.000327011	0	6.88444e-05	0	0	0	1.72111e-05	0.000206533	5.16333e-05	0	0	5.16333e-05	0.000103267	3.44222e-05	0	0	0	0	0	0	0	0.000103267	0	0	0	0	0	0	0	0	0	3.44222e-05	6.88444e-05	0	0	0	0	5.16333e-05	0	0	0	0.000103267	0	0	0
Veillonella	0	0	0	0	0	0	0	0	0	0	0	0	0	0	0	0	0	0	0	0	0	0	0	0	0	0	0	0	0	0	0	6.88444e-05	0	0	0	0	0	0	0	0	0	0	0	0	0	0.000292589	0	3.44222e-05	0
Anaerofilum	3.44222e-05	0	0.000292589	5.16333e-05	0	0	0.000120478	6.88444e-05	0	0	0	0	0	0	0	0	0	0	0	0	0	0	0	0	0	0	0	0	0	0	0	0	0.000120478	0	3.44222e-05	0	0	0	0	0	0	0	0	0	0	0	0	0	0
Leptotrichia	0	0	0	0	0	0	0	0	0	0	0	0	0	0	0	0	0	0	0	0	0	0	0	0	0	0	0	0	0	0	0	0	0	0	0	0	0	0	0	0	0	0	0	0	0	0.000292589	0	0	0
Porphyromonas	0	0	0	0	0	0	0	0	0	0	0	0	0	0	0	0	0	0	0	0	0	0	0	0	0	0	0	0	0	0	0	0	0	0	0	0	0	0	0	0	0	0	0	0	0	0.000275378	0	0	0
Pricia	0	0	0	0	0	0	0	0	0	0	0	0	0	0	0	0	0	0	0	0	0	0	0	0	0	0	0	0	0	0	0	0	0	0	0	0	0	0	0	0	0	0.000275378	0	0	0	3.44222e-05	0	0	0
Acinetobacter	0	0	0	0	0.000137689	0	0	0	0	0	0	0	0	0	0	0	0	0	0	5.16333e-05	0	0	0	0	0	0	6.88444e-05	5.16333e-05	0	0	0.000223744	0	0	0	0	0	0	0	0	0	0	0	0	0	3.44222e-05	0	0	8.60556e-05	0
Subdoligranulum	0	0	0	0	0	0	0	0	0	0	0	0	0	0	0	0	0	0	0	6.88444e-05	0	0	0	0	0	0	8.60556e-05	0	0	0	0	0	0	0	0	0	0	0	0	0	0	0	0	0	0	0.000137689	0	0.000258167	0
Tyzzerella	0	8.60556e-05	0	0	0	0	0	0	0	0	0	0	0	0	0	0	0	0	0	0	0	0	0	0	0.000240956	0	0	0	0	0	0	0	0	0	0	0	0	0	0	0	0	0	0	0	0	0	0	0	0
Geobacillus	0	0	0	0	0	0	0	0	0	0	0	0	0	0	0	0	0	0	0	0	0.000240956	0	0	0	0	0	0	0	0	0	0	0	0	0	0	0	0	0	0	0	0	0	3.44222e-05	0	0	0	0	0	0
[Ruminococcus]_gnavus_group	0	0	0	0	0	0.000189322	0	0	0	0	0	0	0	0	0	0	0	0	0	0	0	0	0	0	0	0	0	0	0	0	0	0	0	0	0	0	0	0	0	0	0	0	0	0	0	0	5.16333e-05	0.000223744	0
Enterococcus	0	3.44222e-05	0	1.72111e-05	0	0	0	0	0	0	0	0	0	0	0	0	0	0	0	0	0	0	0	0	0	0	8.60556e-05	0	0	0	0	0	0	0	0	0.000223744	0	0	0	0	0	0	0	0	0	0	3.44222e-05	0	0
Prevotella_7	0	0	0	0	0	0	0	0	0	0	0	0	0	0	0	0	0	0	0	0	0	3.44222e-05	0	0	0	0	0	0	0	0	0	0	0	0	1.72111e-05	0	0	0	0	0	0	0	0	0	0	0.000206533	0	0	0
Coprobacter	8.60556e-05	0	0	0	0	0	0	1.72111e-05	0	0	0	0	0	0	0	0	0	0	0	0	0	0	0	0	0	0	0.000206533	0	0	0	0	0	0	0	0	0	0	0	0	0	0	0	0	0	0	0	0	0	0
Bacillus	0	0	0	0	0	0	0	0	0	0	0	0	0	0	0	0	0	0	0	0	0	0	0	0	0	0	8.60556e-05	0	3.44222e-05	0	0.000206533	0	0	0	0	0	0	0	0	0	1.72111e-05	6.88444e-05	1.72111e-05	0	0	0	0	0	0
Serratia	0	0	0	0	0.000120478	0	0	0	0	0	0	0	0	0	0	0	0	5.16333e-05	0	3.44222e-05	0	0	0	0	0	0	0	0	0	0	0.000206533	0	0	0	0	0	0	0	0	0	0	0	0	0	5.16333e-05	0	6.88444e-05	6.88444e-05	0
Paludicola	0.000120478	0.000206533	0	6.88444e-05	0	1.72111e-05	0	6.88444e-05	0	0	0	0	0	0	0	0	0	0	0	0	0	0	0	0	0	0	0	0.000172111	8.60556e-05	0	0	0	0	0	8.60556e-05	0	0	0	0	0	0	0	0	0	0	0	0	0	0
Peptococcus	5.16333e-05	3.44222e-05	0	0	0	0	3.44222e-05	5.16333e-05	0	0	0	0	0	0	0	0	0	0	0	0	0	0	0	0	0.000206533	0	0	0	0	0	0	0	0	0	0	0	0	0	0	0	0	0	0	0	0	0	0	0	0
Cloacibacterium	0	0	0	0	0	0	0	0	0	0	0	0	0	0	0	0	0	0	0	0	0	0	0	0	0	0	0	0	0	0	0	0	0	0	0	0	0	0	0	0	0	0	0.000189322	0	0	0	0	0	0
Arthrobacter	0	0	0	0	0.000189322	0	0	0	0	0	0	0	0	0	0	0	0	0	0	0	0	0	0	0	0	0	0	0	0	0	0	0	0	0	0	0	0	0	0	0	0	0	0	0	0	0	0	0	0
Bilophila	6.88444e-05	0	3.44222e-05	0	0	0	6.88444e-05	6.88444e-05	0	0	0	0	0	0	0	0	0	0	0	0	0	0	0	0	0	0	1.72111e-05	0.000120478	0	0	0	0.000189322	0	0	0	0	0	0	0	0	0	0	0	0	0	0	0	0	0
Lachnospiraceae_UCG-010	0	0	0	0	0	0	0	0	0	0	0	0	0	0	0	0	0	0	0	0	0	0	0	0	6.88444e-05	0	0	0	0	0	0	0	0.000172111	0	0	0.000103267	0	0	0	0	0	0	0	0	0	0	0	0	0
Gemella	0	0	0	0	0	0	0	0	0	0	0	0	0	0	0	0	0	0	0	0	0.000172111	0	0	0	0	0	0	0	0	0	0	0	0	0	0	0	0	0	0	0	0	0	0	0	0	0	0	0	0
Coprococcus	0	0	0	0	0	0	0	0	0	0	0	0	0	0	0	0	0	0	0	0	0	0	0	0	0	0	0	0	0	0	0	0	0	0	0	0	0	0	0	0	0.000120478	0	0	0	0	0	0	0.000172111	0
Truepera	0	0	0	0	0	0	0	0	0	0	0	0	0	0	0	0	0	0	0	0	0	0	0	0	0	0	0	0	0	0	0	0	0	0	0	0	0	0	0	0	0	0	0	0.000137689	0.000137689	0.0001549	0	0	0
unidentified_Rhodospirillales	0	0.0001549	0	0	0	0	0	0	0	0	0	0	0	0	0	0	0	0	0	0	0	0	0	0	0	0	0	0	0	0	0	0	0	0	0	0	0	0	0	0	0	0	0	0	0	0	0	0	0
Corynebacterium	0	0	0	0	0	0	0	6.88444e-05	0	0	0	0	0	0	0	0	0	0	0	0	0	0	0	0	0	0	0	0	0	0	0	0	0	0	0	0	0	0	0	0	0	0	0.0001549	0	0	0	0	5.16333e-05	0
Halomonas	0	0	0	0	0	0	0	0	0	0	0	0	0	5.16333e-05	0	0	0	0	0	0	0	0	0	0	0	0	0	0	0.0001549	0	0	0	0	0	0	0	0	0	0	0	0	0	0	0	0	0	0	0	0
Lachnospiraceae_UCG-004	0	0	0	0	0	0	0	0	0	0	0	0	0	0	0	0	0	0	0	0	6.88444e-05	0	0	0	0	0	0	0	0	0	0	0	0	0	0.000137689	0	0	0	0	0	0	0	0	0	0	0	5.16333e-05	0	0
Brevundimonas	0	0	0	0	0	0	0	0	0	0	0	0	0	0	0	0	0	0	0	0	3.44222e-05	0	0	0	0	0	0	0	0	0	5.16333e-05	0	0	0	0	0	0	0	0	0	0	0	0.000137689	0	0	0	0	0	0
Olsenella	0	0	0	0	0	0	0	0	0	0	0	0	0	0	0	0	0	0	0	0	0	0	0	0	0	0	0	0	0	0	0	0	0	0	0	0	0	0	0	0	0	0	0	0	0	0.000137689	0	0	0
Prevotella_9	0	0	0	0	0	3.44222e-05	0	0	0	0	0	0	0	0	0	0	0	0	0	0	0.000120478	0	0	0	0	0	0	0	0	0	0	0	0	0	0	0	0	0	0	0	1.72111e-05	0	0	0	0	0	0	0.000103267	0
Collinsella	0	0	0	0	0	0	0	0	0	0	0	0	0	0	0	0	0	0	0	0	0	0	0	0	0	0	0	0	0	0	0	3.44222e-05	0	0	0	0	0	0	0	0	0	0	0	0	0	0	0	0.000120478	0
Stenotrophomonas	0	0	0	0	0	0	0	0	0	0	0	0	0	0	0	0	0	0	5.16333e-05	5.16333e-05	0	0	0	0	0	0	0	0	0	0	6.88444e-05	0	0	0	0	0	0	0	0	0	0.000120478	0	0	0	0	0	0	0	0
unidentified_Saccharimonadales	0	0	0	0	0	0	0	0	0	0	0	0	0	0	0	0	0	0	0	0	0	0	0	0	0	0	0	0	0	0	0	0	0	0	0	0	0	0	0	0	0	0	0	0	0	0.000103267	0	0	0
unidentified_Gemmatimonadaceae	0	0	0	0	0	0	0	0	0	0	0	0	0	0	0	0	0	0	0	0	0	0	0	0	0	0	0	0	0	0	0	0	0	0	0	0	0	0	0	0	0	0	0	5.16333e-05	1.72111e-05	0.000103267	0	0	0
Klebsiella	0	0	0	0	0	0	0	0	0	0	0	0	0	0	0	0	0	0	0	0	0.000103267	0	0	0	0	0	0	0	0	3.44222e-05	0	0	0	0	0	0	0	0	0	0	0	0	0	0	0	0	0	0	0
Cutibacterium	0	0	0	0	0	0	0	0	0	0	0	0	0	0	0	0	0	0	0	0	0	0	0	0	0	0	0	0	0	5.16333e-05	0.000103267	0	0	0	0	0	0	0	0	0	0	0	0	0	0	0	0	0	0
Lachnospiraceae_ND3007_group	6.88444e-05	0	0	0	0	0	0	0	0	0	0	0	0	0	0	0	0	0	0	0	0	0	0	0	0	0	0.000103267	0	0	0	0	0	3.44222e-05	0	0	0	0	0	0	0	0	0	0	0	0	0	0	6.88444e-05	0
Pygmaiobacter	0	0	3.44222e-05	0.000103267	0	0	0	0	0	0	0	0	0	0	0	0	0	0	0	0	0	0	0	0	0	0	0	0	3.44222e-05	0	0	0	8.60556e-05	0	0	0	0	0	0	0	0	0	0	0	0	0	0	0	0
Runella	0	0	0	0	0	0	0	0	0	0	0	0	0	0	0	0	0	0	0	0	0	0	0	0	0	0	0	0	0	0	0	0	0	0	0	0	0	0	0	0	0	0	0	0	0	0	0	0.000103267	0
unidentified_Christensenellaceae	5.16333e-05	0	0	6.88444e-05	5.16333e-05	0.000103267	0	0	0	0	0	0	0	0	0	0	0	0	0	0	0	0	0	0	1.72111e-05	0	0	0	0	0	0	0	0.000103267	0	0	0	0	0	0	0	0	0	0	0	0	0	0	0	0
Hydrogenoanaerobacterium	0	0	0	0	0	0	0	0	0	0	0	0	0	0	0	0	0	0	0	0	0	0	0	0	0	0	0	0	0	0	0.000103267	0	0	0	0	0	0	0	0	0	0	0	0	0	0	0	0	0	0
unidentified_Mitochondria	0	0	0	0	0	0	0	0	0	0	0	0	0	0	0	0	0	0	0	0	0	0	0.000103267	0	0	0	0	0	0	0	0	0	0	0	0	0	0	0	0	0	0	0	0	0	0	0	0	0	0
[Eubacterium]_hallii_group	0	0	0	0	0	0	0	0	0	0	0	0	0	0	0	0	0	0	0	0	3.44222e-05	0	0	0	0	0	0	0	0	0	0	0	0	0	0.000103267	0	0	0	0	0	0	0	0	0	0	0	0	0	0
Sphingobacterium	0	0	0	0	0	0	0	0	0	0	0	0	0	0	0	0	0	0	0	0	0	0	0	0	0	0	0	0	0	0	0	0	0	0	0	0	0	0	0	0	0	0.000103267	0	0	0	0	0	0	0
Atopobium	0	0	0	0	0	0	0	0	0	0	0	0	0	0	0	0	0	0	0	0	0	0	0	0	0	0	0	0	0	0	0	0	0	0	0	0	0	0	0	0	0	0	0	0	0	0.000103267	0	0	0
Longimicrobium	0	0	0	0	0	0	0	0	0	0	0	0	0	0	0	0	0	0	0	0	0	0	0	0	0	0	0	0	0	0	0	0	0	8.60556e-05	0	0	0	0	0	0	0	0	0	0	0	0	0	0	0
UCG-002	0	0	0	0	0	0	0	3.44222e-05	0	0	0	0	0	0	0	0	0	0	0	0	0	0	0	0	0	0	0	0	8.60556e-05	0	6.88444e-05	0	0	0	0	0	0	0	0	0	0	0	0	0	0	0	0	0	0
Leifsonia	0	0	0	0	0	0	0	0	0	0	0	0	0	0	0	0	0	3.44222e-05	0	0	0	0	0	0	0	0	8.60556e-05	0	0	0	0	0	0	0	0	0	0	0	0	0	0	0	0	0	0	0	0	0	0
Kocuria	0	0	0	0	0	0	0	0	0	0	0	0	0	0	0	0	0	0	0	0	0	0	0	0	0	0	0	0	0	0	0	0	0	0	0	0	0	0	0	0	0	0	0	0	0	0	0	0	0
Sphingomonas	0	0	0	0	0	0	0	0	0	0	0	0	0	0	0	0	0	0	0	0	0	0	0	0	0	0	0	0	0	0	0	0	0	0	0	0	0	0	0	0	0	3.44222e-05	0	5.16333e-05	1.72111e-05	8.60556e-05	0	0	0
Pseudonocardia	0	0	0	0	0	0	0	0	0	0	0	0	0	0	0	0	0	0	0	0	0	0	0	0	0	0	0	0	0	0	0	0	0	0	0	0	0	0	0	0	0	0	0	0	0	8.60556e-05	0	0	0
Micrococcus	0	0	0	0	0	0	0	0	0	0	0	0	0	0	0	0	0	0	6.88444e-05	0	0	0	0	0	0	0	0	0	0	0	0	0	0	0	0	0	0	0	0	0	0	0	0	0	0	0	0	0	0
Acidaminococcus	0	0	0	0	0	0	0	0	0	0	0	0	0	0	0	0	0	0	0	0	0	6.88444e-05	0	0	0	0	0	0	0	0	0	0	0	0	0	0	0	0	0	0	0	0	0	0	0	0	0	0	0
Candidatus_Microthrix	0	0	0	0	0	0	0	0	0	0	0	0	0	0	0	0	0	0	0	0	0	0	0	0	0	0	0	0	0	0	0	0	0	0	0	0	0	0	0	0	0	0	0	0	0	0	0	6.88444e-05	0
Oceanobacillus	0	0	0	0	0	0	0	0	0	0	0	0	0	0	0	0	0	0	0	0	0	0	0	0	0	0	0	0	6.88444e-05	0	0	0	0	0	0	0	0	0	0	0	0	0	0	0	0	0	0	0	0
Anaerofustis	5.16333e-05	0	6.88444e-05	0	0	0	0	0	0	0	0	0	0	0	0	0	0	0	0	0	0	0	0	0	0	0	0	0	0	0	0	0	0	0	0	0	0	0	0	0	0	0	0	0	0	0	0	0	0
Lactococcus	0	0	0	0	0	0	0	0	0	0	0	0	0	0	0	0	0	0	0	0	0	0	0	0	0	0	0	6.88444e-05	0	0	0	0	0	0	0	0	0	0	0	0	0	0	0	0	0	0	0	0	0
Defluviitaleaceae_UCG-011	6.88444e-05	0	0	0	0	0	0	3.44222e-05	0	0	0	0	0	0	0	0	0	0	0	0	0	0	0	0	0	0	0	0	0	0	0	0	0	0	0	0	0	0	0	0	0	0	0	0	0	0	0	0	0
Gemmatimonas	0	0	0	0	0	0	0	0	0	0	0	0	0	0	0	0	0	0	0	0	0	0	0	0	0	0	0	0	0	0	0	0	0	0	0	0	0	0	0	0	0	0	0	0	5.16333e-05	0	0	0	0
Atopostipes	0	0	0	0	0	0	0	0	0	0	0	0	0	0	0	0	0	0	0	0	0	0	0	0	0	0	5.16333e-05	0	0	0	0	0	0	0	0	0	0	0	0	0	0	0	0	0	0	0	0	0	0
Romboutsia	0	0	0	0	0	0	0	0	0	0	0	0	0	0	0	0	0	0	0	0	0	0	0	5.16333e-05	0	0	0	0	0	0	0	0	0	0	0	0	0	0	0	0	0	0	0	0	0	0	0	3.44222e-05	0
Caproiciproducens	0	0	0	0	0	0	0	5.16333e-05	0	0	0	0	0	0	0	0	0	0	0	0	0	0	0	0	0	0	0	0	0	0	0	0	0	0	0	0	0	0	0	0	0	0	0	0	0	0	0	0	0
Pedobacter	0	0	0	0	0	0	5.16333e-05	0	0	0	0	0	0	0	0	0	0	0	0	0	0	0	0	0	0	0	0	0	0	0	0	0	0	0	0	0	0	0	0	0	0	0	0	0	0	0	0	0	0
Nesterenkonia	0	0	0	0	0	0	0	0	0	0	0	0	0	0	0	0	0	0	0	0	0	0	0	0	0	0	5.16333e-05	0	0	0	0	0	0	0	0	0	0	0	0	0	0	0	0	0	0	0	0	0	0
Comamonas	0	0	0	0	0	0	0	0	0	0	0	0	0	0	0	0	0	0	0	0	0	0	0	0	0	0	0	0	0	0	0	0	0	0	0	0	0	0	0	0	5.16333e-05	0	0	0	0	0	0	0	0
Listeria	0	0	0	0	0	0	0	0	0	0	0	0	0	5.16333e-05	0	0	0	0	0	0	0	0	0	0	0	0	0	0	0	0	0	0	0	0	0	0	0	0	0	0	0	0	0	0	0	0	0	0	0
Cupriavidus	0	0	0	0	0	0	0	0	0	0	0	0	0	0	0	0	0	0	0	0	0	0	0	0	0	0	0	0	0	0	0	0	0	0	0	0	0	0	0	0	0	0	0	0	0	0	0	0	0
Neisseria	0	0	0	0	5.16333e-05	0	0	3.44222e-05	0	0	0	0	0	0	0	0	0	0	0	0	0	0	0	0	0	0	0	0	0	0	0	0	0	0	0	0	0	0	0	0	0	0	0	0	0	0	0	0	0
Vicingus	0	0	0	0	0	0	0	0	0	0	0	0	0	0	0	0	0	0	0	0	0	0	0	0	0	0	0	0	0	0	0	0	0	0	0	0	0	0	0	0	0	0	0	0	0	5.16333e-05	0	0	0
Delftia	0	0	0	0	0	0	0	0	0	0	0	0	0	0	5.16333e-05	0	0	0	0	0	0	0	0	0	0	0	0	0	0	0	0	0	0	0	0	0	0	3.44222e-05	0	0	0	0	0	0	0	0	0	0	0
Allorhizobium-Neorhizobium-Pararhizobium-Rhizobium	0	0	0	0	0	0	0	0	0	0	0	0	0	0	0	0	0	0	0	0	0	0	0	0	0	0	0	0	0	0	0	0	5.16333e-05	0	0	0	0	0	0	0	5.16333e-05	3.44222e-05	0	0	0	0	0	0	0
Barnesiella	0	0	0	0	0	0	0	0	0	0	0	0	0	0	0	0	0	0	5.16333e-05	0	0	0	0	0	0	0	0	0	0	0	0	0	0	0	0	3.44222e-05	0	0	0	0	0	0	0	0	0	0	0	0	0
Treponema	0	0	0	0	0	0	0	0	0	0	0	0	0	0	0	0	0	0	0	0	0	0	0	0	0	0	0	0	0	0	0	0	0	0	0	0	0	0	0	0	0	0	0	0	0	5.16333e-05	0	0	0
Ochrobactrum	0	5.16333e-05	0	0	0	0	0	0	0	0	0	0	0	0	0	0	0	0	0	0	0	0	0	0	0	0	0	0	0	0	0	0	0	0	0	0	0	0	0	0	0	0	0	0	0	0	0	0	0
Dongia	0	0	0	0	0	0	0	0	0	0	0	0	0	0	0	0	0	0	0	0	5.16333e-05	0	0	0	0	0	0	0	0	0	0	0	0	0	0	0	0	0	0	0	0	0	0	0	0	0	0	0	0
Flavobacterium	0	0	0	0	0	0	0	0	0	0	0	0	0	0	0	0	0	0	0	0	0	0	0	0	0	0	0	0	0	0	0	0	0	0	0	0	0	0	0	0	0	5.16333e-05	0	0	0	0	0	0	0
Methylobacterium-Methylorubrum	0	0	0	0	0	0	0	0	0	0	0	0	0	0	0	0	0	0	5.16333e-05	0	0	0	0	0	0	0	0	0	0	0	0	0	0	0	0	0	0	0	0	0	0	0	0	0	0	0	0	0	0
Nitrosospira	0	0	0	0	0	0	0	0	0	0	0	0	0	0	0	0	0	0	0	0	0	0	0	0	0	0	0	0	0	0	0	0	0	0	0	0	0	0	0	0	0	5.16333e-05	0	0	0	0	0	0	0
Luedemannella	0	0	0	0	0	0	0	0	0	0	0	0	0	0	0	0	0	0	0	0	0	0	0	0	0	0	0	0	0	0	0	0	0	0	0	0	0	0	0	0	0	0	0	0	3.44222e-05	0	0	0	0
Pseudarthrobacter	0	0	0	0	0	0	0	0	0	0	0	0	0	0	0	0	0	0	0	0	0	0	0	0	0	0	0	0	0	0	0	0	0	0	0	0	0	0	0	0	0	0	0	3.44222e-05	0	0	0	0	0
Psychrobacter	0	0	0	0	0	0	0	0	0	0	0	0	0	0	0	0	0	0	0	0	3.44222e-05	0	0	0	0	0	0	0	0	0	0	0	0	0	0	0	0	0	0	0	0	0	0	0	0	0	0	0	0
Gluconobacter	0	0	0	0	0	0	0	0	0	0	0	0	0	0	0	0	0	0	0	3.44222e-05	0	0	0	0	0	0	0	0	0	0	0	0	0	0	0	0	0	0	0	0	0	0	0	0	0	0	0	0	0
Paenisporosarcina	0	0	0	0	0	0	0	0	0	0	0	0	0	0	0	0	0	0	0	0	0	0	0	0	0	0	0	0	0	0	0	0	0	0	0	0	0	0	0	0	0	0	0	0	0	0	0	0	0
Sulfurimonas	0	0	0	0	0	0	0	0	0	0	0	0	0	0	0	0	0	0	0	0	0	0	0	0	0	0	0	0	0	0	0	0	0	0	0	0	0	3.44222e-05	0	0	0	0	0	0	0	0	0	0	0
Turicibacter	0	0	0	3.44222e-05	0	0	0	0	0	0	0	0	0	0	0	0	0	0	0	0	0	0	0	0	0	0	0	0	0	0	0	0	0	0	0	0	0	0	0	0	0	0	0	0	0	0	0	0	0
Cardiobacterium	0	0	0	0	0	0	0	0	0	0	0	0	0	0	0	0	0	0	0	0	0	0	0	0	0	0	0	0	0	0	0	0	0	0	0	0	0	0	0	0	0	0	0	0	0	3.44222e-05	0	0	0
Lysinibacillus	0	0	0	0	0	0	0	0	0	0	0	0	0	0	0	0	0	0	0	0	0	0	0	0	0	3.44222e-05	0	0	0	0	0	0	0	0	0	0	0	0	0	0	0	0	0	0	0	0	0	0	0
Iamia	0	0	0	0	0	0	0	0	0	0	0	0	0	0	0	0	0	0	0	0	3.44222e-05	0	0	0	0	0	0	0	0	0	0	0	0	0	0	0	0	0	0	0	0	0	0	0	0	0	0	0	0
Rubrobacter	0	0	0	0	0	0	0	0	0	0	0	0	0	0	0	0	0	0	0	0	0	0	0	0	0	0	0	0	0	0	0	0	0	3.44222e-05	0	0	0	0	0	0	0	0	0	0	0	0	0	0	0
unidentified_Pedosphaeraceae	0	0	0	0	0	0	0	0	0	0	0	0	0	0	0	0	0	0	0	0	0	0	0	0	0	0	0	0	0	0	0	0	0	0	0	0	0	0	0	0	0	0	0	0	0	0	0	0	0
Haemophilus	0	0	0	0	0	0	0	0	0	0	0	0	3.44222e-05	0	0	0	0	0	0	0	0	0	0	0	0	0	0	0	0	0	0	0	0	0	0	0	0	0	0	0	0	0	0	0	0	0	0	0	0
Brevibacillus	0	0	0	0	0	0	0	0	0	0	0	0	0	0	0	0	0	0	0	0	3.44222e-05	0	0	0	0	0	0	0	0	0	0	0	0	0	0	0	0	0	0	0	0	0	0	0	0	0	0	0	0
Acidipila-Silvibacterium	0	0	0	0	0	0	0	0	0	0	0	0	0	0	0	0	0	0	0	0	0	0	0	0	0	0	0	0	3.44222e-05	0	0	0	0	0	0	0	0	0	0	0	0	0	0	0	0	0	0	0	0
Limnobacter	0	0	0	0	0	0	0	0	0	0	0	0	0	0	0	0	0	0	0	0	0	0	0	0	0	0	0	0	0	0	0	0	0	0	0	0	0	0	0	0	3.44222e-05	0	0	0	0	0	0	0	0
Methylobacillus	0	0	0	0	0	0	0	0	0	0	0	0	0	0	0	0	0	0	0	0	0	0	0	0	0	0	0	0	0	0	0	0	0	0	0	0	0	0	0	0	0	0	0	3.44222e-05	0	0	0	0	0
RB41	0	0	0	0	0	0	0	0	0	0	0	0	0	0	0	0	0	0	0	0	0	0	0	0	0	0	0	0	0	0	0	0	0	0	0	0	0	0	0	0	0	0	3.44222e-05	0	0	0	0	0	0
Luteimonas	0	0	0	0	0	0	0	0	0	0	0	0	0	0	0	0	0	0	0	0	0	0	0	0	0	0	0	0	0	0	0	0	0	0	0	0	0	0	0	0	0	3.44222e-05	0	0	0	0	0	0	0
Dokdonella	0	0	0	0	0	0	0	0	0	0	0	0	0	0	0	0	0	0	0	0	0	0	0	0	0	0	0	0	0	0	0	0	0	0	0	0	0	0	0	0	0	0	0	0	3.44222e-05	0	0	0	0
Oxalophagus	0	0	0	0	0	0	0	0	0	0	0	0	0	0	0	0	0	0	0	0	0	0	0	0	0	0	0	0	0	0	0	0	0	0	0	0	0	0	0	0	0	0	0	0	0	0	0	0	0
Lysobacter	0	0	0	0	0	0	0	0	0	0	0	0	0	0	3.44222e-05	0	0	0	0	0	0	0	0	0	0	0	0	0	0	0	0	0	0	0	0	0	0	0	0	0	0	0	0	0	0	0	0	0	0
Agromyces	0	0	0	0	0	0	0	0	0	0	0	0	0	0	0	0	0	0	0	0	0	0	0	0	0	0	0	0	0	0	0	0	0	0	0	0	0	0	0	0	3.44222e-05	0	0	0	0	0	0	0	0
Acidothermus	0	0	0	0	0	0	0	0	0	0	0	0	0	0	1.72111e-05	0	0	0	0	0	0	0	0	0	0	0	0	0	0	0	0	0	0	0	0	0	0	0	0	0	0	0	0	0	0	0	0	0	0
Actinomadura	0	0	0	0	0	0	0	0	0	0	0	0	0	0	0	0	0	0	0	0	0	0	0	0	0	0	0	0	0	0	0	0	0	0	0	0	0	0	0	0	0	0	0	0	0	1.72111e-05	0	0	0
Spirochaeta	0	0	0	0	0	0	0	0	0	0	0	0	0	0	0	0	0	0	0	0	0	0	0	0	0	0	0	0	0	0	0	0	0	0	0	1.72111e-05	0	0	0	0	0	0	0	0	0	0	0	0	0
Asticcacaulis	0	0	0	0	0	0	0	0	0	0	0	0	0	0	0	0	0	0	0	0	0	0	0	0	0	0	0	0	0	0	0	0	0	0	0	0	0	0	0	0	0	0	0	0	1.72111e-05	0	0	0	0
unidentified_Chloroplast	0	0	0	0	0	1.72111e-05	0	0	0	0	0	0	0	0	0	0	0	0	0	0	0	0	0	0	0	1.72111e-05	0	0	0	0	0	0	0	0	0	0	0	0	0	0	0	0	0	0	0	0	0	0	0
Hyphomicrobium	0	0	0	0	0	0	0	0	0	0	0	0	0	0	0	0	0	0	0	0	0	0	0	0	0	0	0	0	0	0	0	0	0	0	0	0	0	0	0	0	0	0	0	0	0	1.72111e-05	0	0	0
unidentified_S085	0	0	0	0	0	0	0	0	0	0	0	0	0	0	0	0	0	0	0	0	0	0	0	0	0	0	0	0	0	0	0	0	0	0	0	0	0	0	0	0	0	0	0	0	0	0	0	0	0
Streptomyces	0	0	0	0	0	0	0	0	0	0	0	0	0	0	0	0	0	0	0	0	0	0	0	0	0	0	0	0	0	0	0	0	0	0	0	0	0	0	0	0	1.72111e-05	0	0	0	0	0	0	0	0
Aurantimonas	0	0	0	0	0	0	0	0	0	0	0	0	0	0	0	0	0	1.72111e-05	0	0	0	0	0	0	0	0	0	0	0	0	0	0	0	0	0	0	0	0	0	0	0	0	0	0	0	0	0	0	0
UCG-007	0	0	0	0	0	0	0	0	0	0	0	0	0	0	0	0	0	0	0	0	0	0	0	0	0	1.72111e-05	0	1.72111e-05	0	0	0	0	0	0	0	0	0	0	0	0	0	0	0	0	0	0	0	0	0
Prevotella	0	0	0	0	0	0	0	0	0	0	0	0	0	0	0	0	0	0	0	0	0	0	0	0	0	0	0	0	0	0	0	0	0	0	0	0	0	0	0	0	0	0	0	0	0	0	0	0	1.72111e-05
Chryseobacterium	0	0	0	0	0	0	0	0	0	0	0	0	0	0	0	0	0	0	0	0	0	0	0	0	0	1.72111e-05	0	0	0	0	0	0	0	0	0	0	0	0	0	0	0	0	0	0	0	0	0	0	0
unidentified_Rikenellaceae	0	0	0	0	1.72111e-05	0	0	0	0	0	0	0	0	0	0	0	0	0	0	0	0	0	0	0	0	0	0	0	0	0	0	0	0	0	0	0	0	0	0	0	0	0	0	0	0	0	0	0	0
MND1	0	0	0	0	0	0	0	0	0	0	0	0	0	0	0	0	0	0	0	0	0	0	0	0	0	0	0	0	0	0	0	0	0	0	0	0	0	0	0	0	0	0	0	0	0	0	0	0	0
Ohtaekwangia	0	0	0	0	0	0	0	0	0	0	0	0	0	0	0	0	0	0	0	0	0	0	0	0	0	0	0	0	0	0	0	0	0	0	0	0	0	0	0	0	0	0	0	0	0	1.72111e-05	0	0	0
Clostridium_sensu_stricto_1	0	0	0	1.72111e-05	0	0	0	0	0	0	0	0	0	0	0	0	0	0	0	0	0	0	0	0	0	0	0	0	0	0	0	0	1.72111e-05	0	0	0	0	0	0	0	0	0	1.72111e-05	0	0	0	0	0	0
Lentimicrobium	0	0	0	0	0	0	0	0	0	0	0	0	0	0	0	0	0	0	0	0	0	0	0	0	0	0	0	0	0	0	0	0	0	0	0	0	0	0	0	0	0	0	0	0	0	1.72111e-05	0	0	0
unidentified_D05-2	0	0	0	0	0	0	0	0	0	0	0	0	0	0	0	0	0	0	0	0	0	0	0	0	0	0	0	0	0	0	0	0	0	0	0	0	0	0	0	0	0	1.72111e-05	0	0	0	0	0	0	0
Others	0.608464	0.585247	0.728185	0.561771	0.297563	0.695949	0.603731	0.556452	0.573578	0.492358	0.498399	0.565282	0.610048	0.402516	0.483632	0.461206	0.324292	0.234209	0.500654	0.640271	0.568707	0.555024	0.55881	0.411587	0.473701	0.691835	0.497659	0.610048	0.525903	0.60874	0.534233	0.605143	0.597639	0.389092	0.612303	0.574937	0.528846	0.673092	0.598757	0.620908	0.653798	0.61034	0.484682	0.483391	0.480397	0.250749	0.472875	0.365943	0.578362
[truncated: 8 more columns]
